# Supplementary material for: Eating Problems in Advanced Dementia: Navigating Difficult Conversations
Source: MedEdPORTAL. 2020 Nov 17;16:11025. doi: 10.15766/mep_2374-8265.11025 (PMC7678029; doi:10.15766/mep_2374-8265.11025)
Supplement: Supplementary file 1 — Facilitator Guide.docxParticipant Completed Worksheet.docxParticipant Handout.docxVideo.mp4Learning Objectives and Case.docxParticipant Blank Worksheet.docxParticipant Survey.docx [file mep_2374-8265.11025-s001.zip]

Archive with 8 entries (8 files):
- A. Facilitator Guide.docx
- B. Participant Completed Worksheet.docx
- C. Participant Handout.docx
- D. Video.mp4
- E. Learning Objectives and Case.docx
- F. Participant Blank Worksheet.docx
- G. Participant Survey.docx
- _Educational_Summary_Report_11025.pdf
